# Supplementary material for: Defects in the Mitochondrial Genome of Dogs with Recurrent Tumours
Source: Int J Mol Sci. 2024 Dec 14;25(24):13414. doi: 10.3390/ijms252413414 (PMC11678272; doi:10.3390/ijms252413414)
Supplement: Supplementary file 1 [file ijms-25-13414-s001.zip]

Archive with 1 entries (1 files):
- ijms-3313115-supplementary.pdf
